# Supplementary material for: Establishment of the early gut microbiota in vaginally delivered infants: the influence of maternal gut microbiota outweighs vaginal microbiota
Source: Microbiol Spectr. 2025 Aug 12;13(9):e01775-25. doi: 10.1128/spectrum.01775-25 (PMC12403616; doi:10.1128/spectrum.01775-25)
Supplement: Tables S1 to S12 — Information on sample collection, microbial distribution across different maternal and infant stages and ecological niches, and correlation analyses of cross-niche microbial interaction networks between mothers and infants. [file spectrum.01775-25-s0001.xlsx]

## Sheet: S1
Table S1 Summary of samples collected in each period of mother-infant pairs
Sample type	Vaginal delivery	Cesarean delivery
LF	17	NA
TF	17	9
LV	17	NA
TV	17	9
TO	17	9
TP	17	9
BM	14	NA
IF1	8	7
IF2	16	3
LF, Fecal sample at late pregnancy (32 weeks); TF, Fecal sample at full term pregnancy; LV, Vaginal swab at late pregnancy (32 weeks); TV, Vaginal swab at full term pregnancy; TO, Oral swab at full term pregnancy; TP, Placental tissue sample at full term delivery; BM, Breast milk sample; IF1, Infant's meconium sample; IF2, Infant's fecal sample on day 14 after birth.

## Sheet: S2
Table S2 The relative abundances of the top 20 phyla in the early gut microbiota of infants
Taxonomy	Proteobacteria	Firmicutes	Actinobacteria	Bacteroidota	Actinobacteriota	unidentified_Bacteria	Cyanobacteria	Verrucomicrobiota	Deferribacteres	Acidobacteriota	Chloroflexi	Desulfobacterota	Campylobacterota	Myxococcota	Gemmatimonadota	Bdellovibrionota	SAR324_clade(Marine_group_B)	Methylomirabilota	Fusobacteriota	Nitrospirota	Others
VIF1	0.778388	0.169055	0.039033	0.012031	0.000294	0.000269	0.000152	0	0	7.3e-05	8.3e-05	1e-05	0	1.5e-05	0	0	0	0	4.4e-05	0	0.000553
VIF2	0.395711	0.173776	0.262432	0.136201	0.023824	0.002707	0.002154	0.000734	0	0.000392	6.9e-05	8.1e-05	1.2e-05	4.4e-05	2e-06	7.6e-05	4.6e-05	2e-05	1.2e-05	2.2e-05	0.001686
CIF1	0.557774	0.372741	0.010421	0.011282	0.004357	0.013201	0.007082	0.002808	0.001505	0.001555	0.001018	0.001108	0.000789	0.00047	0.000224	0.000257	0.000106	0.000129	0.000201	0.000145	0.012826
CIF2	0.3015	0.345328	0.345602	0.005717	0.001462	2.6e-05	0	3.9e-05	0	0	0	0	0	0	0	0	0	0	0	0	0.000326
VIF1, meconium microbiota of vaginally delivered infants; VIF2, gut microbiota of 14-day-old vaginally delivered infants; CIF1, meconium microbiota of cesarean-section infants; CIF2, gut microbiota of 14-day-old infants delivered by cesarean section.

## Sheet: S3
Table S3 The relative abundances of the top 20 genera in the early gut microbiota of infants
Taxonomy	Ralstonia	Escherichia-Shigella	Staphylococcus	Streptococcus	Bifidobacterium	Pseudomonas	Klebsiella	Enterococcus	Acinetobacter	Bacteroides	Pectobacterium	Clostridium_sensu_stricto_1	Collinsella	Veillonella	Lactobacillus	Parabacteroides	Pantoea	Halomonas	Erysipelatoclostridium	Ligilactobacillus	Others
VIF1	0.243299	0.322223	0.004836	0.154044	0.032098	4.4e-05	0.100909	0.005315	0.070304	0.010944	0.002408	0.000974	0.000274	8.8e-05	0.000558	0.000759	0.011771	0.010185	2e-05	7.8e-05	0.028868
VIF2	0.00012	0.272111	0.016184	0.060669	0.255384	2.2e-05	0.0241	0.033833	0.004141	0.113919	0.074235	0.029374	0.022779	0.008365	0.008585	0.019118	0.006825	0.00093	0.003898	0.003536	0.041872
CIF1	0.030944	0.010919	0.162301	0.049504	0.001935	0.353146	0.000576	0.09483	0.088666	0.002086	0.000347	0.001454	0.000324	0.00071	0.000604	0.000593	0.003725	0.001225	0.000129	0.002249	0.193732
CIF2	0	0.248156	0.002636	0.185285	0.332459	0	0.007492	0.002219	0.004229	0.00261	0.007753	0.090189	0.001462	0.063054	0.001397	0.003132	0.015401	0.000274	5.2e-05	0.000209	0.03199
VIF1, meconium microbiota of vaginally delivered infants; VIF2, gut microbiota of 14-day-old vaginally delivered infants; CIF1, meconium microbiota of cesarean-section infants; CIF2, gut microbiota of 14-day-old infants delivered by cesarean section.

## Sheet: S4
Table S4 The genus-level relative abundances of meconium microbiota from vaginally delivered infants, the maternal gut microbiota at 32 weeks and full-term placental microbiota of vaginal delivery
Taxonomy	VIF1	VLF	VTP
Ralstonia	0.243309	0.000137	0.066736
Escherichia-Shigella	0.322213	0.151841	0.000269
Streptococcus	0.154054	0.017826	0.003363
Pseudomonas	4.4e-05	8.8e-05	0.684487
Klebsiella	0.100895	0.002486	5e-06
Acinetobacter	0.070309	0.000803	2.4e-05
Faecalibacterium	0.000108	0.184972	0.000206
Bacteroides	0.01088	0.131549	0.00023
Bifidobacterium	0.032108	0.013954	2.9e-05
[Ruminococcus]_gnavus_group	0	0.019945	3.9e-05
Blautia	1e-05	0.047408	4.4e-05
Pantoea	0.011796	0.003167	5e-06
Halomonas	0.010171	5e-06	0
Agathobacter	3.9e-05	0.020669	2.4e-05
Megasphaera	5e-06	0.009172	8.3e-05
Subdoligranulum	0	0.023655	1e-05
Holdemanella	3.4e-05	0.007993	0
Monoglobus	3.4e-05	0.01229	5e-06
UCG-002	2.4e-05	0.01274	1.5e-05
Prevotella_9	6.4e-05	0.014267	2e-05
Roseburia	1.5e-05	0.018227	0.000117
Lachnospiraceae_NK4A136_group	5.4e-05	0.011752	2.4e-05
Brevundimonas	0.004395	6.4e-05	2.4e-05
Alistipes	1e-05	0.013479	3.4e-05
Ruminococcus	4.9e-05	0.012045	5.4e-05
Dialister	1.5e-05	0.01208	0.000117
Lactobacillus	0.000568	1e-05	0.006196
[Ruminococcus]_torques_group	2e-05	0.00718	2.9e-05
Pectobacterium	0.002408	0.008795	4.9e-05
Christensenellaceae_R-7_group	2e-05	0.008301	1.5e-05
Dietzia	0.002829	0	0
Erysipelotrichaceae_UCG-003	5e-06	0.006446	1.5e-05
Coprococcus	0	0.007009	0
Anaerostipes	1e-05	0.00905	0
Parabacteroides	0.000768	0.006681	1e-05
Dorea	5e-06	0.006896	5e-06
[Eubacterium]_hallii_group	0	0.007356	0
Romboutsia	7.3e-05	0.006608	1e-05
Enterococcus	0.005315	0.000191	2.9e-05
Lachnoclostridium	1e-05	0.009241	5.4e-05
Lachnospira	3.9e-05	0.004547	1e-05
Aliidiomarina	0.001742	0	0
Butyricicoccus	5e-06	0.00418	1.5e-05
Lactococcus	0.001512	0.000328	5e-06
[Eubacterium]_siraeum_group	0	0.00255	0
Nesterenkonia	0.001375	1e-05	0
Staphylococcus	0.00485	0	0.000181
Paraprevotella	0	0.0035	0
[Eubacterium]_ventriosum_group	0	0.003132	4.4e-05
[Ruminococcus]_gauvreauii_group	0	0.002746	0
[Eubacterium]_eligens_group	0	0.004899	0
Neisseria	0	0	0.00164
Collinsella	0.000255	0.002844	0
Erysipelatoclostridium	1.5e-05	0.001566	2e-05
Fusicatenibacter	0	0.003309	1.5e-05
Clostridium_sensu_stricto_1	0.000964	0.001419	2.4e-05
NK4A214_group	3.9e-05	0.0035	2e-05
Phascolarctobacterium	1.5e-05	0.001331	0
Fusobacterium	3.9e-05	0.000852	0.000817
Barnesiella	0	0.002697	0
Flavonifractor	0	0.002756	5e-06
Veillonella	8.3e-05	0.000803	0.001043
Eggerthella	5e-06	0.000994	0
Tuzzerella	5e-06	0.001405	0
Methylobacterium-Methylorubrum	0.000127	0	0.000945
Desulfovibrio	5e-06	0.000935	3.4e-05
Aerococcus	5e-06	0.000587	2.9e-05
Haemophilus	3.4e-05	0.00069	0.001047
CAG-56	0	0.001233	0
Cutibacterium	0.000538	5e-06	0.000259
Gemella	0	3.9e-05	0.001008
Tyzzerella	5e-06	0.00091	5e-06
UCG-005	2.4e-05	0.001454	1.5e-05
Atopobium	2.4e-05	6.4e-05	0.000597
Actinomyces	0	6.9e-05	0.001184
Enhydrobacter	0.000401	5.9e-05	1e-05
Rothia	0.000656	0.000171	0.000607
Prevotella	0	0.000998	0.000279
Lachnoanaerobaculum	0	0	0.000617
Akkermansia	0	0.00047	0
CAG-352	0	0.00045	0
Sutterella	5e-06	0.001292	2.9e-05
Sellimonas	5e-06	0.001214	0
Intestinibacter	2.4e-05	0.001258	1.5e-05
Parvimonas	0	0	0.000382
UBA1819	0	0.001297	1e-05
Peptostreptococcus	0	0	0.000333
Megamonas	0	0.000524	3.9e-05
TM7x	0	7.3e-05	0.000406
Vibrio	0.000343	0	0
Leptotrichia	0	0	0.000739
Prevotella_7	0	0	0.000661
Lachnospiraceae_UCG-010	0	0.000994	0
Prevotellaceae_NK3B31_group	0	0.001033	0
Tissierella	0	0	0.000323
Bacillus	0	2e-05	0.000617
unidentified_Rhodospirillales	0	0.000264	0
Parasutterella	9.3e-05	0.000538	0
Senegalimassilia	0	0.000299	0
Gardnerella	5e-06	0	0.000475
Tatumella	0.00021	5e-06	0
Alloprevotella	3.9e-05	0.000352	0.000162
Jeotgalicoccus	0.000225	0	0
Alkalicoccus	0.000215	0	0
Lachnospiraceae_UCG-004	0	0.000793	5e-06
[Eubacterium]_ruminantium_group	0	0.000764	0
[Eubacterium]_xylanophilum_group	0	0.000724	0
Oscillibacter	0	0.000641	1.5e-05
Leifsonia	0	0	0.000225
Bilophila	5e-06	0.000622	2.9e-05
Corynebacterium	0.000294	0	0.000117
Johnsonella	0	0	0.000166
Herbaspirillum	0	0	0.000157
Lachnospiraceae_ND3007_group	0	0.000617	0
Stenotrophomonas	7.3e-05	0.000137	0
Aquabacterium	0	0	0.000166
Holdemania	0	0.000367	0
Rikenellaceae_RC9_gut_group	5e-06	6.9e-05	0.000127
[Eubacterium]_nodatum_group	0	6.4e-05	0.000152
Butyricimonas	0	0.000255	0
UC5-1-2E3	0	0.000186	0
Frisingicoccus	0	0.000137	0
Geobacillus	0	0	0.000137
Ligilactobacillus	8.3e-05	4.4e-05	0.000225
Delftia	0	5e-06	0.000421
Turicibacter	0	0.000382	0
unidentified_Lachnospiraceae	5e-06	0.000455	9.8e-05
unidentified_[Eubacterium]_coprostanoligenes_group	0	0.000343	5e-06
unidentified_AKYH767	0	5e-06	0.000103
Intestinimonas	5e-06	0.000299	0
Ureaplasma	0	0	0.000186
Hungatella	0	0.000264	0
Comamonas	2e-05	9.8e-05	6.4e-05
Campylobacter	0	0	0.000162
Thioalkalivibrio	8.8e-05	0	0
Porphyromonas	0	2.9e-05	0.000166
Lachnospiraceae_FCS020_group	0	0.000206	0
unidentified_Chloroplast	0.000132	5e-06	5.9e-05
Paracoccus	0	7.8e-05	8.3e-05
Family_XIII_AD3011_group	1e-05	0.000255	2.4e-05
Lachnospiraceae_UCG-001	0	0.000196	0
Eisenbergiella	0	0.000181	0
Adlercreutzia	0	0.000147	0
Massilia	0.000103	0	3.9e-05
UCG-003	5e-06	0.000255	0
Allisonella	0	0.000201	5e-06
Oribacterium	0	5e-06	0.000142
Limosilactobacillus	5e-06	5e-06	8.8e-05
Sphingomonas	2e-05	0	0.000152
Solobacterium	0	2.4e-05	0.000166
Nitrosomonas	0	0	5.9e-05
Bosea	5.4e-05	0	0
Stomatobaculum	0	0	0.000176
Faecalitalea	0	0.000181	0
unidentified_Ruminococcaceae	0	0.000191	0
Coprobacter	0	0.000157	0
Cardiobacterium	0	2e-05	5.4e-05
Hydrogenophilus	4.9e-05	4.9e-05	0
Mogibacterium	0	5e-06	8.3e-05
Alcaligenes	0	4.9e-05	0
Capnocytophaga	0	0	7.8e-05
Candidatus_Soleaferrea	0	0.000117	0
Howardella	0	3.9e-05	5.9e-05
[Eubacterium]_fissicatena_group	0	0.000103	0
Peptococcus	0	8.8e-05	5.4e-05
Paenibacillus	0	0	9.3e-05
Sphingobacterium	5e-06	4.9e-05	0
Slackia	0	0.000166	0
Serratia	0	6.4e-05	0
Finegoldia	4.9e-05	0	5e-06
Lautropia	0	0	5.4e-05
unidentified_SJA-28	0	0	4.4e-05
Brachybacterium	4.9e-05	0	1.5e-05
Ochrobactrum	0	4.4e-05	0
Blastomonas	0	4.9e-05	8.3e-05
Denitratisoma	0	0	4.9e-05
Lawsonella	5e-06	0	0.000162
Acidaminococcus	2.4e-05	0.000142	0
Marvinbryantia	0	0.000127	2.9e-05
Family_XIII_UCG-001	0	0.000117	0
Candidatus_Saccharimonas	0	0	4.4e-05
GCA-900066575	0	0.000127	0
Ignatzschineria	0	0	3.9e-05
Eikenella	0	0	4.4e-05
Bergeyella	0	0	4.4e-05
Limnobacter	0	0	3.9e-05
Sphingobium	4.4e-05	0	2.4e-05
Colidextribacter	4.9e-05	0.000157	5e-06
Tannerella	0	0	4.9e-05
Lachnospiraceae_UCG-003	5e-06	7.3e-05	0
unidentified_Mitochondria	3.9e-05	0	0
[Clostridium]_innocuum_group	5e-06	9.8e-05	0
OLB8	0	0	3.4e-05
Christensenella	0	4.4e-05	5e-06
W5053	0	0	4.9e-05
CHKCI002	0	3.4e-05	0
Saccharomonospora	0	0	3.4e-05
Bradyrhizobium	5e-06	0	3.4e-05
Amaricoccus	0	0	3.4e-05
Pseudorhodoplanes	3.4e-05	0	0
Weissella	0	3.9e-05	5e-06
Arenimonas	0	0	2.9e-05
Aridibacter	0	0	2.9e-05
OLB17	0	0	2.9e-05
Empedobacter	0	2.9e-05	0
Lampropedia	0	2.9e-05	0
Ornithinimicrobium	0	0	2.9e-05
UCG-009	0	7.8e-05	0
Rubellimicrobium	2.4e-05	0	5e-06
Selenomonas	0	0	2.9e-05
Pyramidobacter	0	2.9e-05	0
Peptoniphilus	0	2.4e-05	2.9e-05
Erysipelotrichaceae_UCG-006	0	3.9e-05	0
Olsenella	0	5e-06	2.4e-05
Ulvibacter	0	0	2.4e-05
Anaerotruncus	0	4.9e-05	0
Gordonibacter	0	2.4e-05	0
Undibacterium	0	0	7.3e-05
Mycoplasma	5e-06	0	2e-05
Aeromicrobium	0	0	3.9e-05
Defluviitaleaceae_UCG-011	0	4.4e-05	0
Aquamicrobium	2e-05	0	0
unidentified_Clostridia_UCG-014	0	0	2e-05
Odoribacter	0	4.4e-05	0
Meiothermus	2e-05	0	0
Curvibacter	0	0	2e-05
Providencia	0	2e-05	0
unidentified_Gemmatimonadaceae	0	0	2.4e-05
Nevskia	0	0	2e-05
Vallitalea	0	2.9e-05	0
Conexibacter	0	0	2e-05
Exiguobacterium	0	2e-05	0
Egicoccus	2e-05	0	0
Pseudogracilibacillus	2.4e-05	0	1e-05
Facklamia	2.9e-05	0	0
unidentified_Saccharimonadales	0	0	3.9e-05
Acetoanaerobium	0	0	2e-05
Atopostipes	2e-05	0	0
Haloimpatiens	0	0	2e-05
Chlamydia	0	0	2e-05
Castellaniella	0	0	2e-05
Catonella	0	0	2.9e-05
unidentified_Clostridia_vadinBB60_group	0	0	2e-05
Allobaculum	2.4e-05	0	0
Advenella	0	1.5e-05	0
Hydrogenoanaerobacterium	0	2e-05	0
Devosia	0	0	1.5e-05
Raoultibacter	0	3.4e-05	0
Catenibacterium	0	3.4e-05	0
Oligella	1.5e-05	0	0
Pelagibacterium	2e-05	0	1e-05
Anaerofilum	0	2.9e-05	0
unidentified_Kapabacteriales	0	0	1.5e-05
Thermomonas	0	0	1.5e-05
Reyranella	1.5e-05	0	0
Cellulosilyticum	0	1.5e-05	0
unidentified_Hyphomonadaceae	1.5e-05	0	0
Aggregatibacter	0	5e-06	1.5e-05
Paenalcaligenes	1.5e-05	0	0
Lysinibacillus	0	0	1.5e-05
Desulfobulbus	0	0	1.5e-05
DTU089	0	1.5e-05	0
MND1	1e-05	0	0
Eubacterium	5e-06	1.5e-05	0
Cloacibacterium	0	0	1e-05
Paludicola	0	5e-06	1e-05
Treponema	0	0	2e-05
Pseudofulvimonas	1e-05	0	0
Yaniella	1.5e-05	0	0
Dysgonomonas	0	1e-05	0
unidentified_RF39	0	0	1e-05
Dokdonella	0	0	1e-05
Scardovia	0	1e-05	0
Bdellovibrio	0	0	1e-05
unidentified_Chitinophagaceae	0	0	1e-05
UTCFX1	0	0	1e-05
Fenollaria	0	2e-05	5e-06
Lacticaseibacillus	5e-06	1e-05	5e-06
Lactiplantibacillus	1e-05	0	5e-06
Terrimonas	0	0	1e-05
Coprobacillus	0	1e-05	0
Acetitomaculum	0	2.4e-05	0
Phocea	0	2.4e-05	0
Acetanaerobacterium	0	1e-05	0
Aliicoccus	2e-05	0	0
unidentified_Xanthomonadaceae	1.5e-05	0	0
Cloacibacillus	0	2e-05	0
Lysobacter	0	0	1e-05
Actinobacillus	0	0	1e-05
Latilactobacillus	0	0	5e-06
Chloronema	0	0	5e-06
unidentified_Gaiellales	0	0	5e-06
Fastidiosipila	0	0	1e-05
Asticcacaulis	0	0	5e-06
Propionivibrio	0	0	5e-06
Gaiella	5e-06	0	0
OLB12	0	0	5e-06
[Eubacterium]_brachy_group	0	1e-05	0
Mailhella	0	5e-06	0
Crenothrix	5e-06	0	0
Pseudonocardia	5e-06	0	0
Pedomicrobium	0	0	5e-06
Burkholderia-Caballeronia-Paraburkholderia	0	0	5e-06
Allorhizobium-Neorhizobium-Pararhizobium-Rhizobium	0	0	5e-06
Oxalobacter	0	5e-06	0
GCA-900066755	0	1e-05	0
Varibaculum	5e-06	0	0
c__Clostridia;g__unidentified_Ruminococcaceae	0	2e-05	0
Helicobacter	0	0	5e-06
Succinivibrio	0	1e-05	0
Halocella	0	0	5e-06
Bartonella	5e-06	5e-06	0
Ahniella	0	0	5e-06
Alloscardovia	0	1e-05	0
UCG-008	5e-06	0	0
unidentified_Oscillospiraceae	5e-06	0	0
LD29	0	0	5e-06
unidentified_UCG-010	0	5e-06	0
Leuconostoc	0	5e-06	0
Subgroup_10	0	0	5e-06
Micropruina	0	5e-06	0
Dielma	0	1.5e-05	0
OLB13	0	0	5e-06
Mycobacterium	5e-06	0	0
Anaerococcus	5e-06	0	0
Salana	5e-06	0	0
F0058	0	0	5e-06
Candidatus_Actinomarina	0	0	5e-06
Brevibacterium	1e-05	0	5e-06
Pygmaiobacter	0	1e-05	0
Centipeda	0	0	5e-06
Skermanella	5e-06	0	0
Anoxybacillus	1e-05	0	0
Nordella	0	0	5e-06
Sphingopyxis	0	0	5e-06
Pedobacter	5e-06	0	0
Brachymonas	0	5e-06	0
Ottowia	0	0	5e-06
Pusillimonas	1e-05	0	0
unidentified_Gastranaerophilales	0	5e-06	0
HIMB11	0	0	5e-06
Rodentibacter	5e-06	0	0
Psychrobacter	1e-05	0	0
Filifactor	0	0	1e-05
Geothrix	0	0	5e-06
Malikia	0	5e-06	0
Sporosarcina	1e-05	0	0
Dongia	0	0	5e-06
Chryseobacterium	5e-06	0	0
Anaerofustis	0	5e-06	0
Propionibacterium	0	5e-06	0
Rhizorhapis	0	0	5e-06
Fretibacterium	0	0	5e-06
Microbacterium	0	5e-06	0
Shewanella	5e-06	0	0
Luteimonas	0	5e-06	0
Rhodococcus	0	0	5e-06
Negativibacillus	0	5e-06	0
Mitsuokella	0	1.5e-05	0
Longivirga	0	5e-06	0
Nocardioides	0	0	5e-06
Streptomyces	5e-06	0	0
Bryobacter	0	0	5e-06
[Eubacterium]_saphenum_group	0	0	5e-06
Ellin6067	0	0	5e-06
Gemmatimonas	0	0	5e-06
Enorma	0	5e-06	0
Butyrivibrio	0	0	5e-06
Sandaracinobacter	0	0	5e-06
Segetibacter	0	0	5e-06
Pseudaminobacter	1e-05	0	0
Sporomusa	0	0	5e-06
Achromobacter	5e-06	5e-06	0
Dactylosporangium	5e-06	0	0
Prevotellaceae_Ga6A1_group	0	0	5e-06
Haliangium	5e-06	0	5e-06
Others	0.011634	0.094806	0.216811
VIF1, meconium microbiota of vaginally delivered infants; VLF, gut microbiota at 32 weeks in women with vaginal delivery; VTP, full-term placental microbiota of vaginal delivery.

## Sheet: S5
Table S5 Correlations between Bifidobacterium in meconium microbiota of vaginally delivered infants and genera in maternal gut microbiota at 32 weeks
VIF1	VLF	r	p
Bifidobacterium	Bifidobacterium	-0.738	0.037
	Lachnospiraceae_NK4A136_group	0.905	0.002
	Dorea	-0.762	0.028
	Barnesiella	-0.714	0.047
	Family_XIII_AD3011_group	-0.711	0.048
	Gemella	-0.83	0.011
VIF1, meconium microbiota of vaginally delivered infants; VLF, gut microbiota at 32 weeks in women with vaginal delivery; r, Spearman’s rank correlation coefficient; p < 0.05 is considered statistically significant.

## Sheet: S6
Table S6 Correlations between Bifidobacterium in meconium microbiota of vaginally delivered infants and genera in full-term placental microbiota
VIF1	VTP	r	p
Bifidobacterium	Escherichia-Shigella	0.817	0.013
	Paenibacillus	0.779	0.023
	Comamonas	0.726	0.041
VIF1, meconium microbiota of vaginally delivered infants; VTP, full-term placental microbiota of vaginal delivery; r, Spearman’s rank correlation coefficient; p < 0.05 is considered statistically significant.

## Sheet: S7
Table S7 The genus-level relative abundances of gut microbiota of 14-day-old vaginally delivered infants and maternal gut microbiota at 32 weeks of gestation
Taxonomy	VIF2	VLF
Bifidobacterium	0.255399	0.017897
Escherichia-Shigella	0.272099	0.107473
Enterococcus	0.03384	0.000103
Bacteroides	0.113953	0.137013
Faecalibacterium	0.000179	0.153674
Pectobacterium	0.074237	0.00659
Clostridium_sensu_stricto_1	0.029377	0.001689
Streptococcus	0.060647	0.031574
Collinsella	0.022764	0.002469
Klebsiella	0.024098	0.002212
Dialister	8.3e-05	0.040624
Lactobacillus	0.008604	2.4e-05
Parabacteroides	0.01911	0.010751
Paraprevotella	0	0.008526
Holdemanella	0	0.011571
Blautia	8.8e-05	0.043808
Agathobacter	2e-06	0.024071
[Ruminococcus]_gnavus_group	2e-06	0.019539
Veillonella	0.00837	0.003392
Roseburia	5e-06	0.018203
Pantoea	0.006816	0.002641
Ligilactobacillus	0.003541	0.004647
Prevotella_9	7.6e-05	0.016617
Lachnospira	0	0.007525
Staphylococcus	0.016166	1.2e-05
Subdoligranulum	6.9e-05	0.023246
Erysipelatoclostridium	0.003903	0.0015
Alistipes	0.000651	0.016996
Megasphaera	0	0.006473
Acinetobacter	0.004114	0.000861
Monoglobus	5.6e-05	0.009182
Erysipelotrichaceae_UCG-003	0	0.007831
UCG-002	0	0.010349
Sutterella	0	0.003908
[Eubacterium]_hallii_group	1e-05	0.008196
Butyricicoccus	8.6e-05	0.006138
Lachnospiraceae_NK4A136_group	3.9e-05	0.008553
Ruminococcus	0.000201	0.011289
Granulosicoccus	0.001446	0.00176
unidentified_Chloroplast	0.001554	0.000771
Anaerostipes	3.2e-05	0.00858
Christensenellaceae_R-7_group	0.000166	0.006172
Phascolarctobacterium	0.002134	0.002286
Finegoldia	0.001605	0
Schleiferia	0.000688	0.001383
Intestinimonas	0.001358	0.000394
Barnesiella	3.7e-05	0.00427
Coprococcus	0	0.005766
Parasutterella	2.7e-05	0.001791
Prevotella	2e-05	0.002083
Dorea	0	0.006554
Rothia	0.005668	0.000223
[Ruminococcus]_torques_group	1.2e-05	0.005198
Romboutsia	0.000242	0.006891
Lachnoclostridium	4.2e-05	0.009405
[Eubacterium]_eligens_group	0	0.004359
UBA1819	0	0.001997
Fusicatenibacter	0	0.003757
Flavonifractor	2.7e-05	0.003106
[Eubacterium]_siraeum_group	0	0.00139
Sva0996_marine_group	0.000485	0.000602
[Eubacterium]_ventriosum_group	0	0.002616
Synechococcus_CC9902	0.000546	7e-06
Desulfatiglans	0	0.000543
[Ruminococcus]_gauvreauii_group	0	0.001899
Reinekea	0.000103	0.000492
Sellimonas	0.000117	0.001407
NK4A214_group	0.0001	0.003644
Halomonas	0.00092	2e-05
Intestinibacter	7e-06	0.001378
CAG-56	2e-06	0.001329
[Eubacterium]_ruminantium_group	0	0.001136
Desulfomicrobium	0	0.000345
unidentified_Anaerolineae	0	0.00033
Clade_Ia	0.000328	0
CHKCI001	8.1e-05	0.000328
Eggerthella	7.1e-05	0.000844
Sulfurimonas	0	0.000316
Tuzzerella	5e-06	0.0007
Akkermansia	2e-06	0.000744
UCG-005	0.000157	0.001657
Halioglobus	0.000306	5.9e-05
Aerococcus	2e-06	0.000294
Desulfovibrio	2e-05	0.000666
Oscillibacter	6.6e-05	0.001089
Lentilitoribacter	0.000286	0.000213
HIMB11	0.000272	2e-06
Acidaminococcus	5.9e-05	0.000414
ADurb.Bin120	0	0.000267
Haemophilus	0.000242	0.000649
Senegalimassilia	8.6e-05	0.000414
Prevotellaceae_NK3B31_group	1.5e-05	0.001412
Tyzzerella	0	0.000857
Yoonia-Loktanella	0.000232	9.5e-05
Marinomonas	0.000225	4.4e-05
OM60(NOR5)_clade	0.000215	2.9e-05
Rikenella	3.7e-05	0.000201
Candidatus_Puniceispirillum	0.000193	2e-06
unidentified_SAR116_clade	0.000193	2e-06
Prevotellaceae_Ga6A1_group	0.000186	0
Lachnospiraceae_UCG-010	2e-06	0.001113
CAG-352	0	0.000296
Lachnospiraceae_UCG-004	0	0.00091
Catenibacterium	0	0.000206
Turicibacter	0	0.0007
Balneola	0.000157	0
Vibrio	0.000147	4.4e-05
Alloprevotella	7.8e-05	0.000333
SEEP-SRB1	0	0.000144
Sulfitobacter	0.000139	5.9e-05
Lactococcus	6.6e-05	0.000174
Dietzia	0.00025	2e-06
Coprobacter	0	0.000274
Megamonas	0	0.000372
Caldithrix	2e-06	0.000127
Sporosalibacterium	0	0.000122
Woeseia	0.000122	6.9e-05
Litorimonas	7.8e-05	0.000122
unidentified_Rhodospirillales	0	0.000166
Candidatus_Udaeobacter	0.000117	2e-06
Allisonella	0	0.000396
SUP05_cluster	0.000115	0
Bradyrhizobium	0.000115	2e-06
[Eubacterium]_xylanophilum_group	0	0.000587
Candidatus_Solibacter	0.000113	0
Arenicella	0.000105	2.9e-05
Fusobacterium	1e-05	0.000291
Litoreibacter	0.000105	4.2e-05
Butyricimonas	2e-06	0.000225
Corynebacterium	0.000411	1.7e-05
Halocynthiibacter	9.5e-05	1.7e-05
unidentified_SBR1031	0	9.3e-05
Morganella	9.8e-05	0
Pseudohongiella	9.1e-05	0
Lachnospiraceae_ND3007_group	0	0.000551
Ruegeria	8.8e-05	1.5e-05
unidentified_Marinilabiliaceae	0	8.8e-05
unidentified_Ruminococcaceae	0	0.000335
Hydrogenophilus	2e-06	0.000103
Bacillus	3.4e-05	9.3e-05
Bilophila	3.2e-05	0.000585
Rikenellaceae_RC9_gut_group	1.7e-05	0.000108
Acidothermus	7.8e-05	0
Stenotrophomonas	7e-06	7.8e-05
Peredibacter	1e-05	7.3e-05
Rubidimonas	5.6e-05	7.3e-05
DTU089	1.5e-05	9.3e-05
Alteromonas	6.9e-05	5.6e-05
Litoricola	6.9e-05	0
Holdemania	0	0.000257
Halanaerobium	0	6.6e-05
Marinagarivorans	6.6e-05	2.4e-05
Eisenbergiella	2e-05	0.000208
Lachnospiraceae_FCS020_group	0	0.000196
Ralstonia	0.000117	0.000103
Aliidiomarina	0.000154	1.2e-05
Ilumatobacter	6.1e-05	2.7e-05
Sphingomonas	6.1e-05	0
Frisingicoccus	0	7.8e-05
Candidatus_Actinomarina	5.9e-05	0
Gemella	7.8e-05	8.1e-05
Pseudahrensia	5.9e-05	5.4e-05
unidentified_Lachnospiraceae	0	0.000343
c__Clostridia;g__unidentified_Ruminococcaceae	7e-06	6.6e-05
UC5-1-2E3	2e-06	0.000171
Fournierella	2e-06	5.1e-05
unidentified_[Eubacterium]_coprostanoligenes_group	0	0.000208
Roseibacillus	5.1e-05	1.5e-05
Brachybacterium	0.000113	0
Bryobacter	4.9e-05	0
Hellea	2e-05	4.9e-05
Comamonas	5e-06	7.6e-05
Pelolinea	0	4.6e-05
Hungatella	1.5e-05	0.000152
UCG-003	0	0.000255
Anaerofilum	7e-06	6.6e-05
Enorma	1.7e-05	5.6e-05
unidentified_SAR324_clade(Marine_group_B)	4.4e-05	0
Paraglaciecola	2.7e-05	4.4e-05
NS4_marine_group	4.4e-05	0
NS5_marine_group	4.4e-05	0
mle1-7	4.2e-05	2e-06
Spirochaeta_2	0	4.2e-05
Tropicimonas	0	4.2e-05
Colidextribacter	5.4e-05	0.000255
IS-44	4.2e-05	0
Paracoccus	2e-06	4.2e-05
JTB255_marine_benthic_group	1e-05	3.9e-05
MSBL7	0	3.9e-05
Ellin6067	3.9e-05	0
[Clostridium]_innocuum_group	4.9e-05	0.000127
Lachnospiraceae_UCG-001	0	0.000218
Portibacter	7e-06	3.9e-05
Pseudomonas	2.2e-05	6.6e-05
Pedomicrobium	3.7e-05	0
Helicobacter	0	3.7e-05
Colwellia	2.2e-05	3.7e-05
Adlercreutzia	0	0.00013
Nesterenkonia	6.4e-05	1.7e-05
Actibacter	3.4e-05	0
Candidatus_Aquiluna	3.4e-05	0
Thalassotalea	7e-06	3.4e-05
Dielma	3.7e-05	2.4e-05
Gaiella	3.2e-05	7e-06
Luminiphilus	3.2e-05	2e-06
Sporosarcina	5.6e-05	0
Sphingorhabdus	3.2e-05	1e-05
Family_XIII_UCG-001	0	0.000157
Jeotgalicoccus	7.8e-05	2e-06
Family_XIII_AD3011_group	2e-06	0.00021
Calorithrix	0	2.9e-05
Enhydrobacter	2.7e-05	2.9e-05
Faecalitalea	0	0.000176
Tatumella	3.2e-05	1.2e-05
GCA-900066575	1.2e-05	0.000191
Facklamia	6.6e-05	0
unidentified_Gastranaerophilales	2e-06	4.6e-05
unidentified_Xanthomonadaceae	7.8e-05	0
Haloplasma	0	2.7e-05
CL500-29_marine_group	2.7e-05	0
Boseongicola	2.7e-05	7e-06
Sva0081_sediment_group	0	2.7e-05
Clostridiisalibacter	0	2.7e-05
Pseudonocardia	2.7e-05	0
C1-B045	2.7e-05	2e-05
TM7x	0	0.000139
Brevundimonas	1e-05	4.2e-05
Anderseniella	2.4e-05	5e-06
Slackia	0	0.000108
Alkaliphilus	0	2.4e-05
Methyloceanibacter	2.4e-05	2e-06
Alcaligenes	0	2.4e-05
[Eubacterium]_fissicatena_group	0	8.3e-05
CHKCI002	1.2e-05	4.2e-05
Serratia	1.5e-05	3.4e-05
Formosa	2.4e-05	0
UCG-009	2e-06	8.6e-05
Ochrobactrum	2e-06	2.2e-05
Yaniella	5.4e-05	0
Marvinbryantia	0	0.000132
Arenimonas	2.2e-05	0
Microlunatus	2.2e-05	0
Rubritalea	2.2e-05	7e-06
Fodinicurvata	0	2.2e-05
Caminicella	0	2.2e-05
Syntrophotalea	0	2.2e-05
unidentified_RBG-16-55-12	0	2.2e-05
Coxiella	2e-05	0
Brevibacterium	4.6e-05	2e-06
Dethiosulfatibacter	0	2e-05
Reyranella	2e-05	0
Atopostipes	3.2e-05	5e-06
Thiopseudomonas	2.2e-05	0
Lachnospiraceae_UCG-003	0	5.9e-05
Gardnerella	7e-06	2e-05
Vagococcus	2e-05	0
Thioalkalivibrio	2.2e-05	0
Salipaludibacillus	0	2e-05
Oligella	2.2e-05	2.2e-05
Jatrophihabitans	2e-05	2e-06
Caproiciproducens	0	2e-05
Cutibacterium	5.6e-05	2.9e-05
Desulfoplanes	0	2e-05
Gordonibacter	5e-06	4.4e-05
Aquamicrobium	2.7e-05	0
Peptococcus	0	8.1e-05
Sphingobacterium	0	1.7e-05
Microbacterium	1.7e-05	2e-05
unidentified_Erysipelotrichaceae	2e-06	1.7e-05
Pseudoalteromonas	1.7e-05	5e-06
SCGC-AB-539-J10	0	1.7e-05
Rhodanobacter	2e-05	0
Thermomonas	1.7e-05	0
Empedobacter	0	1.7e-05
Lampropedia	0	1.7e-05
Desulfotignum	0	1.7e-05
Atopobium	0	9.3e-05
unidentified_ML635J-40_aquatic_group	0	1.5e-05
Alcanivorax	1e-05	1.5e-05
Odoribacter	1.2e-05	5.1e-05
Candidatus_Soleaferrea	0	9.5e-05
[Eubacterium]_nodatum_group	2e-06	5.9e-05
Algimonas	0	1.5e-05
Sulfurovum	1.5e-05	1e-05
unidentified_Balneolaceae	0	1.5e-05
[Eubacterium]_brachy_group	2e-06	2.7e-05
Faecalibaculum	1.5e-05	1.5e-05
Hyphomicrobium	1.5e-05	0
Thermoanaerobaculum	0	1.5e-05
Rhizobacter	1.5e-05	0
Erysipelotrichaceae_UCG-006	0	2.4e-05
Pseudogracilibacillus	4.2e-05	0
Pusillimonas	2.4e-05	0
Sphingobium	1.5e-05	0
Actinomyces	0	8.6e-05
Anaerotruncus	0	5.4e-05
Weissella	0	2.2e-05
unidentified_Gaiellales	1.2e-05	2e-06
Oxalobacter	0	1.7e-05
Prevotellaceae_UCG-001	2e-06	1.2e-05
Pyramidobacter	0	1.5e-05
Tenacibaculum	1.2e-05	5e-06
Fluviicola	1.2e-05	0
Howardella	0	1.7e-05
Conexibacter	1.2e-05	0
Robiginitomaculum	5e-06	1.2e-05
Marivita	1.2e-05	2e-06
Fenollaria	0	4.2e-05
Psychrobacter	3.2e-05	5e-06
unidentified_Saccharimonadales	0	1.5e-05
Methylobacterium-Methylorubrum	0	1.2e-05
Altererythrobacter	1.2e-05	0
Parvimonas	0	2.2e-05
Defluviitaleaceae_UCG-011	5e-06	3.9e-05
Eubacterium	1.5e-05	2e-05
Idiomarina	7e-06	1.2e-05
Alloscardovia	0	2.9e-05
Bdellovibrio	7e-06	1.2e-05
Exiguobacterium	2e-06	1.2e-05
Pibocella	1.2e-05	2e-06
Brochothrix	0	1.2e-05
Cellulosilyticum	0	1.7e-05
Quadrisphaera	1.2e-05	0
Tumebacillus	0	1e-05
Desulfobacca	0	1e-05
Succinivibrio	0	1.7e-05
unidentified_RF39	1e-05	2e-06
Mycobacterium	1e-05	0
Desulfitibacter	0	1e-05
Dokdonella	1e-05	0
Lachnoanaerobaculum	0	1e-05
Truepera	0	1e-05
unidentified_Nitrospiraceae	1e-05	0
Rodentibacter	1e-05	0
SWB02	1e-05	0
Anaerofustis	1e-05	7e-06
Shewanella	1e-05	2e-06
Amphibacillus	1.2e-05	0
Massilia	1e-05	0
Candidatus_Koribacter	1e-05	0
Perspicuibacter	1e-05	5e-06
Dubosiella	0	1e-05
Maribacter	1e-05	5e-06
Lewinella	1e-05	7e-06
Desulfobulbus	0	1e-05
Mycoplasma	0	1e-05
Advenella	0	1e-05
Hydrogenoanaerobacterium	0	1.2e-05
Thalassobaculum	0	1e-05
Subgroup_10	1e-05	2e-06
Porticoccus	1e-05	0
Actinoplanes	1e-05	0
Yersinia	1.5e-05	0
Oceanobacillus	1.7e-05	0
Geothermobacter	0	1e-05
Cardiobacterium	0	1.2e-05
Dokdonia	1e-05	2e-06
Schizothrix_LEGE_07164	7e-06	2e-06
Mogibacterium	0	1.2e-05
Christensenella	0	2.7e-05
Xanthomarina	7e-06	0
Enterorhabdus	0	7e-06
Fodinibius	0	7e-06
Caulobacter	7e-06	0
Ruminiclostridium	0	7e-06
Deferrisoma	0	7e-06
Candidatus_Stoquefichus	0	1e-05
Silicimonas	7e-06	0
Limosilactobacillus	2.2e-05	7e-06
Porphyromonas	0	1.5e-05
Fabibacter	0	7e-06
Oleiphilus	7e-06	7e-06
unidentified_Gammaproteobacteria	7e-06	5e-06
Ramlibacter	7e-06	0
Abiotrophia	0	7e-06
Acidibacter	7e-06	0
unidentified_Hyphomonadaceae	7e-06	0
MB11C04_marine_group	7e-06	0
Brassicibacter	0	7e-06
Salinarimonas	0	7e-06
Rhodopseudomonas	7e-06	0
Longivirga	7e-06	2e-06
Marinobacter	7e-06	5e-06
Marinobacterium	7e-06	0
Pseudaminobacter	7e-06	0
Allobaculum	1.5e-05	0
Achromobacter	7e-06	2e-06
Flaviflexus	1e-05	2e-06
Merdibacter	7e-06	5e-06
Papillibacter	0	2.9e-05
GCA-900066755	0	1.7e-05
Candidatus_Tenderia	7e-06	0
Sphaerotilus	0	7e-06
Blastomonas	2e-06	7e-06
oc32	0	7e-06
Pontivivens	7e-06	0
Desulfatibacillum	0	7e-06
Vallitalea	0	2e-05
Candidatus_Amoebophilus	7e-06	2e-06
Bauldia	7e-06	0
Magnetovibrio	0	7e-06
unidentified_Alphaproteobacteria	7e-06	0
Glaciecola	7e-06	0
Negativibacillus	0	2e-05
Mitsuokella	0	1.7e-05
Acetitomaculum	0	2e-05
Phocea	0	2.7e-05
Piscinibacter	7e-06	0
Cloacibacillus	0	2e-05
Haliangium	7e-06	5e-06
Cupriavidus	0	7e-06
Teredinibacter	5e-06	0
Erysipelothrix	0	5e-06
Clostridioides	5e-06	0
Salinisphaera	0	5e-06
Agaribacterium	5e-06	0
Fulvivirga	5e-06	0
Peptoniphilus	1e-05	5e-06
Solirubrobacter	5e-06	0
Providencia	0	5e-06
Anaerococcus	5e-06	0
Azorhizobium	0	5e-06
Stomatobaculum	0	5e-06
Scardovia	0	5e-06
Lentimonas	0	5e-06
Photobacterium	5e-06	0
Lacticaseibacillus	0	5e-06
Anaerophaga	0	5e-06
Roseiarcus	5e-06	0
Coprobacillus	0	5e-06
Leucobacter	5e-06	0
Paenalcaligenes	1e-05	5e-06
Gemmatimonas	7e-06	0
Aliicoccus	1.2e-05	0
unidentified_Desulfuromonadales	0	5e-06
Lysobacter	5e-06	0
Phormidesmis_ANT.LACV5.1	5e-06	0
Salinicoccus	1e-05	0
Luteolibacter	7e-06	2e-06
Desulfosporosinus	2e-06	5e-06
Vicingus	2e-06	5e-06
Rubrivivax	2e-06	5e-06
Paludicola	2e-06	1e-05
Raoultibacter	0	1.2e-05
Aestuariibacter	2e-06	5e-06
unidentified_Oscillospiraceae	5e-06	0
Oribacterium	0	7e-06
Dysgonomonas	0	5e-06
Wenyingzhuangia	5e-06	0
Pygmaiobacter	0	1e-05
Algitalea	5e-06	0
Thiohalorhabdus	0	5e-06
Defluviicoccus	5e-06	0
Kordiimonas	5e-06	0
JGI_0001001-H03	5e-06	0
Rhodococcus	5e-06	2e-06
unidentified_Bacteria	5e-06	0
Asticcacaulis	2e-06	0
Marinoscillum	2e-06	0
Proteus	2e-06	0
Hyphomonas	2e-06	0
Saprospira	2e-06	0
Labrenzia	2e-06	2e-06
NS10_marine_group	2e-06	0
MND1	2e-06	0
Aureispira	2e-06	0
Reichenbachiella	2e-06	2e-06
Bartonella	0	2e-06
unidentified_Halomonadaceae	0	2e-06
HSB_OF53-F07	2e-06	0
Luedemannella	2e-06	0
Pseudovibrio	0	2e-06
Leuconostoc	0	7e-06
Micropruina	0	2e-06
Haloferula	2e-06	0
Anaerolinea	2e-06	0
Phaselicystis	2e-06	0
Pelagibacterium	2e-06	0
Quinella	2e-06	0
Salana	2e-06	0
Sandaracinus	2e-06	0
Delftia	0	2e-06
Sediminispirochaeta	0	2e-06
Labrys	2e-06	0
Cetobacterium	0	2e-06
Aestuariicella	0	2e-06
unidentified_AKYH767	0	2e-06
Brachymonas	0	5e-06
Egicoccus	2e-06	0
unidentified_661239	0	2e-06
Aeromonas	2e-06	2e-06
FFCH5858	2e-06	0
Streptosporangium	2e-06	0
Geothrix	2e-06	0
Malikia	0	2e-06
Buchnera	2e-06	0
Propionibacterium	0	2e-06
Terrimonas	2e-06	0
Cocleimonas	2e-06	0
Aggregatibacter	0	2e-06
Edaphobacter	2e-06	0
Luteimonas	0	2e-06
Hirschia	2e-06	2e-06
Polaribacter	2e-06	2e-06
Candidatus_Nitrosotalea	5e-06	0
unidentified_Subgroup_21	0	2e-06
unidentified_Magnetospiraceae	2e-06	0
unidentified_Mitochondria	2e-06	0
Leifsonia	2e-06	2e-06
Anaeroplasma	0	2e-06
Nannocystis	2e-06	0
Alkalimarinus	2e-06	0
Muribaculum	2e-06	0
p__unidentified_Bacteria;g__unidentified_Erysipelotrichaceae	0	1e-05
Neisseria	2e-06	0
unidentified_Muribaculaceae	7e-06	0
Alkalicoccus	2e-06	0
Candidatus_Berkiella	2e-06	0
Phenylobacterium	2e-06	0
Devosia	5e-06	0
Mailhella	0	2e-06
Roseovarius	2e-06	2e-06
Solobacterium	0	2e-05
Burkholderia-Caballeronia-Paraburkholderia	2e-06	0
Cyanobium_PCC-6307	2e-06	0
Rhodobacter	2e-06	0
UCG-012	0	2e-06
Aliifodinibius	0	2e-06
V9D2013_group	0	2e-06
Shimia	2e-06	2e-06
Afipia	2e-06	0
Rubrobacter	0	2e-06
Pelagibius	0	2e-06
Pseudofulvimonas	2e-06	0
Eikenella	2e-06	0
Candidatus_Hepatoplasma	2e-06	0
unidentified_UCG-010	0	2e-06
GOUTA6	2e-06	0
Deinococcus	0	2e-06
SCGC_AAA164-E04	2e-06	0
Acidipila-Silvibacterium	2e-06	0
Halobacteriovorax	2e-06	0
Anoxybacillus	2e-06	2e-06
Sphingopyxis	2e-06	0
Nordella	2e-06	0
Limnobacter	2e-06	2e-06
P3OB-42	2e-06	0
unidentified_Fermentibacteraceae	0	2e-06
Steroidobacter	0	2e-06
Olsenella	0	5e-06
Anaeroglobus	0	2e-06
Candidatus_Nitrosopumilus	0	2e-06
Propionigenium	2e-06	0
Sungkyunkwania	2e-06	0
Trichococcus	0	2e-06
Lactiplantibacillus	0	2e-06
Anaerostignum	0	2e-06
HTCC5015	0	2e-06
Ulvibacter	0	2e-06
Psychromonas	2e-06	2e-06
Herbinix	2e-06	0
Nocardioides	2e-06	0
RB41	2e-06	0
Acetanaerobacterium	0	5e-06
Pelagicoccus	2e-06	0
Cellulomonas	2e-06	0
Modestobacter	2e-06	0
Paludibaculum	2e-06	0
Catenibacillus	0	2e-06
Pontibacter	2e-06	2e-06
Others	0.013957	0.090469
VIF2, gut microbiota of 14-day-old vaginally delivered infants; VLF, gut microbiota at 32 weeks in women with vaginal delivery.

## Sheet: S8
Table S8 Correlations between Bifidobacterium in gut microbiota of 14-day-old vaginally delivered infants and genera in maternal gut microbiota at 32 weeks of gestation
VIF2	VLF	r	p
Bifidobacterium	Lachnospira	0.633	0.009
	[Eubacterium]_xylanophilum_group	0.626	0.01
VIF2, gut microbiota of 14-day-old vaginally delivered infants; VLF, gut microbiota at 32 weeks in women with vaginal delivery; r, Spearman’s rank correlation coefficient; p < 0.05 is considered statistically significant.

## Sheet: S9
Table S9 The genus-level relative abundances of meconium microbiota of cesarean-section infants and full-term placental microbiota
Taxonomy	CIF1	CTP
Staphylococcus	0.162329	0.00669
Pseudomonas	0.353129	0.340762
Enterococcus	0.094819	0.000593
Acinetobacter	0.088666	0.002131
Streptococcus	0.04951	0.001768
Bacteroides	0.002137	0.015388
Ralstonia	0.030961	0.016233
Escherichia-Shigella	0.010919	0.009157
Fusobacterium	8.4e-05	0.007451
Faecalibacterium	0.001717	0.006746
unidentified_Chloroplast	0.005275	0.000867
Corynebacterium	0.004688	0.000358
Lacticaseibacillus	0.004268	0.000185
Achromobacter	0.0074	6e-06
Pantoea	0.003725	0.000912
Granulosicoccus	0.003407	0
Lachnospiraceae_NK4A136_group	0.005801	0.000235
Dubosiella	0.003099	1.7e-05
Ketogulonicigenium	0.002858	0
Morganella	0	0.002802
Blautia	0.00212	0.003049
Reinekea	0.002635	0
Bifidobacterium	0.001975	0.002965
Roseburia	0.00071	0.002349
[Ruminococcus]_gnavus_group	0.003955	0.00028
Lachnoclostridium	0.000912	0.002036
Vibrio	0.00217	0.00349
Akkermansia	0.001326	0.00193
Clostridium_sensu_stricto_1	0.001549	0.002058
Gemella	0.0017	0.000117
Faecalibaculum	0.001639	2.2e-05
Mucispirillum	0.001488	0
Agathobacter	0.001024	0.001544
Synechococcus_CC9902	0.001443	0
Methylobacterium-Methylorubrum	0.000134	0.002623
Pectobacterium	0.000347	0.002064
Weissella	2.8e-05	0.001779
Lactobacillus	0.000599	0.002607
Romboutsia	0.001857	0.002008
Ruminococcus	0.000481	0.00137
Advenella	0.001186	0
Megamonas	0.000425	0.001119
UCG-005	0.001617	0.000185
Methylobacter	0.001024	0
Ligilactobacillus	0.00226	0.000352
Bacillus	0.001091	0.001225
Lactococcus	0.001236	0.000302
Lentilitoribacter	0.000895	0
Clade_Ia	0.000867	0
Halomonas	0.001253	4.5e-05
Halioglobus	0.00085	7.3e-05
Fusicatenibacter	0.000386	0.000912
Acetobacter	6e-06	0.00085
Anaerococcus	0.000817	6e-06
Alistipes	0.001639	0.000241
Lysobacter	0.000805	1.1e-05
Pediococcus	1.1e-05	0.000968
A2	0.001219	0
HIMB11	0.000677	0
Delftia	0.001398	0.000257
Roseomonas	0.000727	1.7e-05
[Eubacterium]_xylanophilum_group	0.000861	5.6e-05
Candidatus_Puniceispirillum	0.000621	0
Serratia	0.000632	0.000291
[Eubacterium]_hallii_group	0.000246	0.000649
Nocardioides	0.000101	0.000828
Veillonella	0.000705	0.00033
Ignatzschineria	0.000548	2.8e-05
unidentified_SAR116_clade	0.000548	0
Subdoligranulum	0.001108	0.000559
[Ruminococcus]_torques_group	0.001247	0.000475
Sva0996_marine_group	0.000509	0
Dorea	0.000308	0.000487
Parabacteroides	0.000615	0.000475
Enhydrobacter	0.000682	1.7e-05
Pseudahrensia	0.000442	0
Methyloversatilis	0.000464	3.4e-05
Macrococcus	0	0.000431
Sphingomonas	0.000705	0.000218
Exiguobacterium	1.7e-05	0.000453
Parasutterella	0.000453	0.000263
Lachnospira	0.000151	0.000442
[Eubacterium]_fissicatena_group	0.000487	0
Pseudoalteromonas	2.8e-05	0.001175
OM60(NOR5)_clade	0.000414	0
Dietzia	0.00042	5e-05
Woeseia	0.000436	6e-06
Sulfitobacter	0.000403	0
Intestinibacter	0.00042	9.5e-05
NK4A214_group	7.3e-05	0.00042
Cutibacterium	0.000453	0.00028
Nitrosomonas	0.000425	0
Anaerostipes	0.000101	0.000414
Phascolarctobacterium	6.2e-05	0.000375
Arenicella	0.000364	0
SUP05_cluster	0.000364	0
Colidextribacter	0.00085	0.000117
Litorimonas	0.000364	0
Coprococcus	7.8e-05	0.000392
Arenimonas	0.000475	0
Odoribacter	0.00066	2.2e-05
Candidatus_Udaeobacter	0.000352	1.1e-05
Yoonia-Loktanella	0.000352	1.7e-05
Lactiplantibacillus	8.4e-05	0.000638
Bradyrhizobium	0.000414	6.2e-05
Prevotella_9	3.4e-05	0.000492
Balneola	0.000319	0
Dialister	5.6e-05	0.000341
Litoreibacter	0.000313	6e-06
Klebsiella	0.000582	0.000285
Oscillibacter	0.000475	6e-06
Turicibacter	0.000951	0.000129
[Eubacterium]_ruminantium_group	0	0.000308
Christensenellaceae_R-7_group	0.000716	0.000336
Collinsella	0.00033	0.000364
Megasphaera	0.000408	0.000291
Alicycliphilus	0.000285	0
Stenotrophomonas	0.00042	0.000459
Alloprevotella	0.000224	0.000358
Neisseria	0	0.000296
Helicobacter	0.000587	3.4e-05
Brevundimonas	0.000436	7.3e-05
Candidatus_Solibacter	0.000319	3.9e-05
Schleiferia	0.000263	0
Lachnospiraceae_ND3007_group	1.1e-05	0.000263
Aquabacterium	0.000364	6e-06
Butyricicoccus	0.000761	0.000235
CHKCI001	0.000252	0
Thermomonas	0.000632	1.1e-05
Limosilactobacillus	0.000414	0.000341
Lapidilactobacillus	0.000241	6e-06
Lachnospiraceae_UCG-006	0.000341	1.1e-05
Anaerotruncus	0.000582	0
Gardnerella	5.6e-05	0.000229
Rothia	2.2e-05	0.000252
Haemophilus	0.000296	0.000397
Massilia	0.000543	2.8e-05
[Eubacterium]_eligens_group	2.2e-05	0.000235
Ruegeria	0.000218	0.000179
Pseudohongiella	0.000213	0
Halocynthiibacter	0.000213	0
Aquamicrobium	0.000347	0
Thiopseudomonas	0.000235	0
Aerococcus	0.000257	5.6e-05
Mycoplasma	0.000224	0
Lysinibacillus	2.2e-05	0.000196
Monoglobus	0.00019	0.000201
Atopobium	8.4e-05	0.00019
Leifsonia	3.4e-05	0.000246
Myroides	0.000185	6.7e-05
Litoricola	0.000179	0
Limnobacter	0.000235	0
Streptomyces	0.000268	0.000185
Hellea	0.000173	0
Aliidiomarina	0.000173	0
Paracoccus	0.000268	0.000117
Lachnoanaerobaculum	0	0.000162
Rikenellaceae_RC9_gut_group	0.000319	7.3e-05
UCG-002	3.9e-05	0.000185
Paenibacillus	6e-06	0.000173
GCA-900066575	0.000168	6e-06
Roseibacillus	0.000157	0
IS-44	0.000157	1.1e-05
Blastomonas	0.000229	1.7e-05
Acidothermus	0.000145	5.6e-05
Ilumatobacter	0.000179	0
Candidatus_Actinomarina	0.00014	0
Hydrogenophaga	0.000207	0
Gaiella	0.000218	0
Prevotellaceae_UCG-003	0.000134	1.1e-05
Desulfovibrio	0.000319	6.7e-05
Enterorhabdus	0.000157	1.7e-05
[Eubacterium]_ventriosum_group	8.9e-05	0.000129
Prevotella	2.8e-05	0.000151
[Eubacterium]_siraeum_group	0.000302	1.7e-05
Erysipelotrichaceae_UCG-003	0.000106	0.000117
Companilactobacillus	0.000117	6e-06
Steroidobacter	0.000224	0
Sphingorhabdus	0.000123	0
Actibacter	0.000112	0
Shewanella	0.000129	0
Devosia	0.000235	1.7e-05
Flavonifractor	8.4e-05	0.000112
Anaplasma	0.000246	0
Ellin6067	0.000201	1.1e-05
Demequina	0	0.000201
Vulcanibacillus	0.000285	0
Hyphomicrobium	0.000229	6e-06
Intestinimonas	0.000151	0.000117
Cellulosilyticum	0.000106	0
Defluviicoccus	0.000145	0
unidentified_SAR324_clade(Marine_group_B)	0.000101	0
[Ruminococcus]_gauvreauii_group	2.8e-05	0.000106
NS4_marine_group	0.000101	0
Rikenella	0.000196	1.7e-05
Sphingopyxis	0.000106	0
C1-B045	0.000101	0
Alteromonas	9.5e-05	1.7e-05
Haloferula	4.5e-05	0.000263
Lautropia	0.000151	0
Allobaculum	1.1e-05	0.000106
Fictibacillus	0.000117	0
Comamonas	0.000179	5e-05
UCG-009	8.9e-05	1.1e-05
mle1-7	0.000101	1.1e-05
Fenollaria	0	8.9e-05
Bryobacter	0.000162	4.5e-05
Agromyces	0.000151	6e-06
Hypnocyclicus	8.9e-05	0
Tuzzerella	1.1e-05	8.9e-05
Tyzzerella	6e-06	0.000101
Iamia	8.9e-05	1.7e-05
DMER64	0	8.9e-05
Sellimonas	9.5e-05	7.3e-05
Tolumonas	0.000162	0
Skermanella	0.000117	1.1e-05
Thauera	0.000106	0
NS5_marine_group	8.9e-05	0
Family_XIII_AD3011_group	7.8e-05	2.8e-05
Erysipelatoclostridium	0.000106	2.8e-05
Rubidimonas	7.8e-05	0
Robiginitomaculum	7.8e-05	0
Algimonas	7.8e-05	0
Acidibacter	0.000123	1.7e-05
Herbaspirillum	8.4e-05	6e-06
Candidatus_Saccharimonas	0.000117	2.2e-05
Perlucidibaca	5.6e-05	7.3e-05
Boseongicola	7.3e-05	0
Altererythrobacter	0.000112	0
Anaerosporobacter	7.8e-05	0
Fodinicurvata	7.3e-05	0
Actinoplanes	0.000112	0
WCHB1-32	0.000101	0
Fastidiosipila	9.5e-05	2.8e-05
Peptoniphilus	6e-06	6.7e-05
Solirubrobacter	8.9e-05	0
Desulforhabdus	6.7e-05	0
Cellulosimicrobium	1.7e-05	0.000101
Sphingobium	9.5e-05	1.7e-05
Sphingoaurantiacus	7.3e-05	0
Lachnospiraceae_UCG-004	6e-06	6.7e-05
Alicyclobacillus	6.2e-05	0
Moheibacter	0.000101	1.1e-05
Sutterella	0.000117	7.8e-05
Pedomicrobium	0.000112	0
Methyloceanibacter	6.2e-05	0
unidentified_Ruminococcaceae	7.8e-05	6e-06
Leuconostoc	1.7e-05	0.000101
Rickettsia	0.000101	0
TM7a	0.000117	0
Ureaplasma	3.4e-05	5.6e-05
Leucobacter	8.4e-05	2.2e-05
Hungatella	1.1e-05	5.6e-05
Lachnospiraceae_UCG-010	6.2e-05	5.6e-05
Colwellia	5.6e-05	0
Histophilus	5.6e-05	0
unidentified_Spirochaetaceae	5.6e-05	0
Candidatus_Alysiosphaera	8.9e-05	2.2e-05
IMCC26207	7.3e-05	6e-06
Cupriavidus	0	6.7e-05
Latilactobacillus	1.1e-05	6.7e-05
MND1	0.000106	1.1e-05
Porphyromonas	2.8e-05	8.9e-05
Psychrobacter	2.2e-05	5.6e-05
Levilactobacillus	0	0.000106
Atopostipes	5.6e-05	1.7e-05
Gemmatimonas	0.000101	2.8e-05
Sulfurovum	5e-05	0
Thioalkalivibrio	5e-05	0
Alloiococcus	5.6e-05	0
Rubritalea	5e-05	0
Subgroup_10	6.7e-05	0
CAG-56	1.1e-05	5e-05
Methanosarcina	5e-05	0
Lentilactobacillus	0	5e-05
Family_XIII_UCG-001	6.2e-05	1.1e-05
Campylobacter	4.5e-05	6e-06
Salinisphaera	4.5e-05	0
Succinivibrio	5e-05	6e-06
Anderseniella	4.5e-05	0
Candidatus_Aquiluna	4.5e-05	0
Ercella	5e-05	0
[Eubacterium]_nodatum_group	7.8e-05	6e-06
Candidatus_Arthromitus	8.4e-05	3.4e-05
Eisenbergiella	6.2e-05	1.7e-05
Reyranella	5e-05	5.6e-05
Bilophila	3.9e-05	9.5e-05
Candidatus_Koribacter	4.5e-05	1.1e-05
Maribacter	4.5e-05	0
Candidatus_Bacilloplasma	0	8.9e-05
Undibacterium	0.00014	3.9e-05
Chromohalobacter	5e-05	0
Rhodobacter	5e-05	1.7e-05
Thalassobaculum	4.5e-05	0
Lachnospiraceae_UCG-001	2.8e-05	4.5e-05
Pibocella	4.5e-05	0
Porticoccus	4.5e-05	0
Candidatus_Nitrosopelagicus	4.5e-05	6e-06
Bauldia	5e-05	0
Nonomuraea	5e-05	0
Quadrisphaera	2.2e-05	5e-05
unidentified_Bacteria	7.8e-05	0
Formosa	4.5e-05	0
Barnesiella	2.2e-05	4.5e-05
Holdemanella	5e-05	5e-05
Edwardsiella	0	4.5e-05
Anaerolinea	3.9e-05	6e-06
Coxiella	4.5e-05	0
Truepera	5e-05	2.2e-05
Limibaculum	3.9e-05	0
SWB02	7.8e-05	1.1e-05
Fermentimonas	1.1e-05	4.5e-05
Desulfobulbus	8.9e-05	0
Petrimonas	4.5e-05	6e-06
Prevotella_7	3.4e-05	6.7e-05
Mailhella	3.9e-05	0
Lawsonella	3.9e-05	6.2e-05
Peredibacter	7.3e-05	0
Sulfurospirillum	7.3e-05	0
Anaeromyxobacter	6.7e-05	6e-06
Desulfatitalea	5e-05	0
Anaerovorax	8.4e-05	0
dgA-11_gut_group	3.4e-05	6e-06
Saccharofermentans	4.5e-05	0
Tenacibaculum	6e-06	0.000101
Thalassotalea	3.4e-05	0
Silicimonas	3.4e-05	0
Uruburuella	0	0.000106
Salinivibrio	3.4e-05	0
Microbacterium	0	6.7e-05
Microvirga	3.9e-05	0
Hirschia	3.4e-05	0
Marinobacter	3.4e-05	0
Pseudaminobacter	3.9e-05	3.9e-05
unidentified_Mitochondria	5e-05	5.6e-05
[Clostridium]_innocuum_group	7.3e-05	0
Lachnospiraceae_FCS020_group	6.7e-05	5e-05
Nitrosospira	4.5e-05	0
Pseudonocardia	5.6e-05	3.4e-05
Burkholderia-Caballeronia-Paraburkholderia	3.9e-05	3.4e-05
Defluviitaleaceae_UCG-011	3.4e-05	1.1e-05
Alcaligenes	0	5e-05
Shimia	3.4e-05	6.2e-05
Pelagibius	3.4e-05	0
Macellibacteroides	3.9e-05	0
Methylorosula	3.9e-05	0
Catenibacterium	1.1e-05	3.9e-05
Jatrophihabitans	3.4e-05	0
Curvibacter	3.4e-05	1.1e-05
Actinomadura	1.1e-05	3.9e-05
UBA1819	3.4e-05	1.1e-05
Caproiciproducens	0	3.4e-05
Ottowia	3.9e-05	0
Peptostreptococcus	3.9e-05	6e-06
Dongia	9.5e-05	1.7e-05
unidentified_Alphaproteobacteria	5.6e-05	6e-06
Thiobacillus	5.6e-05	1.1e-05
Portibacter	3.4e-05	0
RB41	8.9e-05	1.7e-05
Blastococcus	3.9e-05	6e-06
Marinagarivorans	2.8e-05	0
Tumebacillus	3.9e-05	0
Allorhizobium-Neorhizobium-Pararhizobium-Rhizobium	6.2e-05	3.9e-05
CL500-29_marine_group	5e-05	0
Alcanivorax	2.8e-05	0
Treponema	3.4e-05	2.8e-05
Listeria	3.4e-05	0
Pseudovibrio	2.8e-05	0
Dokdonella	2.8e-05	0
Photobacterium	1.1e-05	5.6e-05
Ramlibacter	5.6e-05	6e-06
Malikia	6e-06	5.6e-05
Plesiomonas	0	2.8e-05
Alkanibacter	0	2.8e-05
Coprobacillus	2.8e-05	0
Phormidesmis_ANT.LACV5.1	2.8e-05	0
Harryflintia	3.4e-05	6e-06
unidentified_Erysipelotrichaceae	2.8e-05	0
Taibaiella	4.5e-05	0
Muribaculum	0	5e-05
oc32	2.8e-05	0
Loigolactobacillus	6e-06	2.8e-05
Eikenella	0	2.8e-05
Sulfuricurvum	3.4e-05	0
unidentified_Lachnospiraceae	5.6e-05	1.7e-05
Facklamia	1.7e-05	3.4e-05
Tepidimicrobium	0	2.8e-05
Legionella	3.9e-05	0
Dechlorobacter	3.4e-05	0
JGI_0001001-H03	3.4e-05	0
Rhodococcus	0	3.4e-05
Methylophilus	6e-06	3.9e-05
Sandaracinobacter	5e-05	0
UTBCD1	6.7e-05	0
Piscinibacter	3.4e-05	0
Haliangium	4.5e-05	1.1e-05
Oblitimonas	2.8e-05	1.1e-05
Pontibacter	3.9e-05	0
unidentified_Gaiellales	2.2e-05	0
Proteus	1.7e-05	2.2e-05
Aeromicrobium	2.8e-05	3.4e-05
Luminiphilus	2.2e-05	0
Elstera	2.2e-05	0
Fournierella	1.1e-05	2.2e-05
Ochrobactrum	3.9e-05	2.8e-05
Reichenbachiella	2.2e-05	0
Microcoleus_Es-Yyy1400	2.2e-05	0
Proteiniclasticum	3.9e-05	0
Ezakiella	0	2.2e-05
Caulobacter	3.9e-05	1.1e-05
Oxalophagus	2.2e-05	0
Aquicella	3.4e-05	0
Mycobacterium	1.7e-05	3.4e-05
Howardella	0	3.9e-05
Desulfococcus	5e-05	0
UC5-1-2E3	6e-06	2.2e-05
Candidatus_Competibacter	3.4e-05	0
Brachymonas	0	2.8e-05
Marivita	2.2e-05	0
Aeromonas	2.2e-05	3.4e-05
Caldisericum	2.2e-05	0
Stenotrophobacter	2.2e-05	0
Clostridium_sensu_stricto_12	6e-06	2.2e-05
Mobiluncus	0	2.2e-05
Lewinella	2.8e-05	0
UCG-003	2.8e-05	2.2e-05
Cellvibrio	2.8e-05	6e-06
Salinicoccus	3.4e-05	0
Proteiniphilum	2.2e-05	1.7e-05
Phenylobacterium	4.5e-05	0
Solobacterium	6e-06	2.2e-05
Methyloparacoccus	2.2e-05	0
Brevibacillus	6e-06	2.2e-05
Rubrivivax	4.5e-05	6e-06
Eggerthella	1.1e-05	2.2e-05
Paraprevotella	2.2e-05	1.7e-05
Paludicola	0	2.2e-05
Halocella	0	2.2e-05
Solibacillus	2.8e-05	6e-06
Anaerofilum	2.2e-05	0
SCGC_AAA164-E04	2.2e-05	0
Flavobacterium	3.9e-05	0
Pygmaiobacter	2.2e-05	6e-06
Anoxybacillus	2.8e-05	0
Nordella	3.4e-05	0
Pedobacter	5e-05	0
Leptolinea	2.2e-05	0
Olsenella	6e-06	2.8e-05
Pusillimonas	4.5e-05	0
Paludibacter	5e-05	0
Kordiimonas	2.2e-05	0
Aliihoeflea	4.5e-05	0
Chthoniobacter	3.9e-05	0
Psychromonas	2.2e-05	0
Acetitomaculum	2.8e-05	6e-06
Adhaeribacter	3.4e-05	6e-06
Candidatus_Xiphinematobacter	2.2e-05	0
Jeotgalicoccus	1.7e-05	1.7e-05
Mogibacterium	3.4e-05	6e-06
Aureispira	1.7e-05	0
Pseudoxanthomonas	3.4e-05	0
Cohnella	0	1.7e-05
Flavisolibacter	2.8e-05	6e-06
Candidatus_Soleaferrea	2.8e-05	0
Sumerlaea	1.7e-05	0
Sulfurimonas	6e-06	1.7e-05
unidentified_SBR1031	2.2e-05	0
Marinimicrobium	0	1.7e-05
Quinella	1.7e-05	0
Sandaracinus	2.2e-05	0
Azorhizobium	2.2e-05	6e-06
Nitrolancea	2.8e-05	0
Cetobacterium	6e-06	1.7e-05
Succinivibrionaceae_UCG-001	0	2.2e-05
Globicatella	0	1.7e-05
unidentified_AKYH767	2.8e-05	0
Egicoccus	1.7e-05	0
unidentified_Nitrospiraceae	3.9e-05	0
Abiotrophia	1.7e-05	0
Pajaroellobacter	3.4e-05	6e-06
Saccharomonospora	0	1.7e-05
Slackia	6e-06	1.7e-05
Tatumella	0	2.2e-05
Terrimonas	4.5e-05	0
Aggregatibacter	0	2.2e-05
c__unidentified_Firmicutes;g__unidentified_Ruminococcaceae	1.7e-05	1.7e-05
Candidatus_Nitrosotalea	1.7e-05	0
unidentified_Clostridia_vadinBB60_group	0	1.7e-05
Methanosaeta	2.2e-05	1.1e-05
Perspicuibacter	1.7e-05	0
Vagococcus	0	2.8e-05
Marvinbryantia	6e-06	1.7e-05
Gluconobacter	0	3.4e-05
Levilinea	1.7e-05	0
Rubellimicrobium	6e-06	1.7e-05
Luteolibacter	1.7e-05	0
Negativicoccus	0	1.7e-05
Lentimicrobium	1.7e-05	6e-06
Kaistia	2.2e-05	6e-06
Paraglaciecola	1.7e-05	0
Bosea	4.5e-05	1.1e-05
Clostridium_sensu_stricto_3	0	1.7e-05
unidentified_Oscillospiraceae	0	1.7e-05
Rhizobacter	2.2e-05	0
Prevotellaceae_UCG-004	1.7e-05	0
Algitalea	1.7e-05	0
Bdellovibrio	4.5e-05	0
Lachnospiraceae_NK3A20_group	2.2e-05	6e-06
Rhodanobacter	1.1e-05	3.4e-05
Sorangium	1.7e-05	0
Methanobrevibacter	2.2e-05	6e-06
Candidatus_Amoebophilus	1.7e-05	0
Salinimicrobium	2.2e-05	0
Terriglobus	2.2e-05	0
Candidatus_Midichloria	2.8e-05	0
Trichococcus	2.8e-05	0
Castellaniella	6e-06	3.4e-05
Yersinia	0	2.8e-05
Pelagicoccus	1.7e-05	0
Dechloromonas	3.4e-05	0
Cellulomonas	6e-06	1.7e-05
Dactylosporangium	1.7e-05	0
Pseudorhodoplanes	2.8e-05	0
Roseobacter_clade_CHAB-I-5_lineage	1.1e-05	1.1e-05
JG30a-KF-32	0	1.1e-05
Synergistes	0	1.1e-05
Ferruginibacter	2.2e-05	0
Frisingicoccus	1.1e-05	1.1e-05
Xanthomarina	1.1e-05	0
Senegalimassilia	1.1e-05	0
Clostridioides	0	1.1e-05
Geobacillus	1.1e-05	0
unidentified_Vicinamibacterales	0	1.1e-05
Caldicoprobacter	0	1.1e-05
Draconibacterium	1.1e-05	0
Methanobacterium	0	1.1e-05
Ruminiclostridium	2.2e-05	6e-06
Breznakia	1.1e-05	0
Polynucleobacter	0	1.1e-05
Tetragenococcus	1.1e-05	0
UCG-004	1.7e-05	0
ADurb.Bin063-1	1.7e-05	0
Stomatobaculum	1.1e-05	6e-06
Faecalitalea	1.1e-05	6e-06
unidentified_Chitinophagaceae	1.1e-05	0
Oleiphilus	1.1e-05	0
unidentified_Gammaproteobacteria	1.1e-05	0
Granulicella	1.1e-05	1.7e-05
Chryseobacterium	1.7e-05	6e-06
Geobacter	1.1e-05	6e-06
MB11C04_marine_group	1.1e-05	0
Roseiarcus	1.7e-05	6e-06
Candidatus_Ovatusbacter	1.1e-05	0
Lachnospiraceae_UCG-003	0	1.1e-05
Cocleimonas	1.1e-05	0
Tepidimonas	0	1.1e-05
Tissierella	2.8e-05	0
Luteimonas	1.1e-05	0
Klenkia	1.7e-05	1.7e-05
Thermovirga	1.1e-05	0
Ornithinimicrobium	0	1.1e-05
Aliicoccus	1.1e-05	0
Nannocystis	1.1e-05	0
Alishewanella	6e-06	1.1e-05
Clostridium_sensu_stricto_13	6e-06	1.1e-05
Roseovarius	1.1e-05	0
Desulfomicrobium	3.4e-05	0
Cyanobium_PCC-6307	2.2e-05	0
Candidatus_Tenderia	1.1e-05	0
Algoriphagus	0	1.1e-05
Afipia	1.7e-05	0
Rubrobacter	1.7e-05	0
Puia	1.1e-05	0
CAG-352	1.1e-05	6e-06
ADurb.Bin120	1.1e-05	0
Oligella	0	1.1e-05
Lachnospiraceae_XPB1014_group	1.1e-05	6e-06
Deinococcus	0	1.7e-05
Leptotrichia	1.1e-05	0
Pseudolabrys	1.1e-05	6e-06
W5053	0	1.1e-05
Pseudogracilibacillus	0	1.1e-05
unidentified_Gastranaerophilales	1.1e-05	1.1e-05
Thermoanaerobacterium	1.1e-05	0
Peptoclostridium	0	1.7e-05
Trichlorobacter	1.1e-05	0
Sungkyunkwania	1.1e-05	0
Nitrincola	0	1.1e-05
Azoarcus	1.1e-05	0
Desulfomonile	1.1e-05	0
Phreatobacter	6e-06	1.1e-05
SN8	0	1.7e-05
Syntrophomonas	1.1e-05	0
Glaciecola	1.1e-05	0
Negativibacillus	2.2e-05	6e-06
Nesterenkonia	1.1e-05	6e-06
Aureimonas	1.1e-05	2.8e-05
Pigmentiphaga	1.7e-05	0
Ellin516	1.1e-05	0
Subsaxibacter	1.1e-05	0
Hymenobacter	0	6e-06
Citrifermentans	6e-06	0
Asticcacaulis	1.1e-05	0
Neptuniibacter	0	6e-06
Selenomonas	1.1e-05	6e-06
Anaerocolumna	0	6e-06
Hyphomonas	6e-06	0
Tahibacter	6e-06	0
Maricaulis	6e-06	0
Labrenzia	6e-06	0
Candidatus_Nitrososphaera	6e-06	0
NS10_marine_group	6e-06	0
unidentified_Prolixibacteraceae	6e-06	0
Desulfatirhabdium	6e-06	0
Acholeplasma	0	6e-06
Lutibacter	6e-06	0
Turneriella	6e-06	0
Oxalobacter	6e-06	6e-06
Pseudopropionibacterium	0	6e-06
Brachybacterium	6e-06	6e-06
Cloacibacterium	6e-06	0
Rhodomicrobium	6e-06	0
Methylotenera	1.1e-05	0
Noviherbaspirillum	6e-06	0
Prevotellaceae_UCG-001	0	6e-06
Hydrogenispora	0	6e-06
Bartonella	0	1.1e-05
Caenimonas	6e-06	0
Wolinella	0	6e-06
Fulvivirga	6e-06	0
Vicinamibacter	6e-06	6e-06
HSB_OF53-F07	0	6e-06
Bacteriovorax	6e-06	0
Ahniella	0	6e-06
GWE2-31-10	6e-06	0
R76-B128	6e-06	0
Mucilaginibacter	0	1.1e-05
Prevotellaceae_NK3B31_group	6e-06	1.1e-05
Luedemannella	6e-06	0
Holophaga	6e-06	0
Friedmanniella	0	6e-06
Hyphobacterium	6e-06	0
BIyi10	6e-06	0
Sedimenticola	6e-06	0
Yaniella	6e-06	0
Prevotellaceae_YAB2003_group	0	6e-06
PMMR1	0	6e-06
Fluviicola	6e-06	0
Sphaerisporangium	6e-06	0
Butyricimonas	6e-06	0
Sediminibacterium	6e-06	0
Anaerolineaceae_UCG-001	6e-06	0
Angelakisella	6e-06	0
Tepidamorphus	6e-06	0
Clostridium_sensu_stricto_6	6e-06	0
Providencia	6e-06	6e-06
unidentified_RF39	6e-06	6e-06
Phaselicystis	0	6e-06
Pelagibacterium	6e-06	0
Acanthopleuribacter	6e-06	0
Planomicrobium	6e-06	1.1e-05
Salana	6e-06	0
Labrys	6e-06	0
Peptococcus	0	6e-06
Lentimonas	6e-06	0
Conexibacter	6e-06	6e-06
Candidatus_Caldatribacterium	6e-06	0
Sphingobacterium	6e-06	1.1e-05
SH-PL14	6e-06	0
Acidaminococcus	6e-06	6e-06
Garicola	6e-06	0
unidentified_IMCC26256	0	6e-06
Lacunisphaera	1.1e-05	0
FFCH5858	6e-06	0
Rodentibacter	0	6e-06
Francisella	6e-06	0
Helcococcus	6e-06	0
unidentified_Marinococcaceae	0	6e-06
Streptosporangium	6e-06	0
DNF00809	6e-06	6e-06
Parasegetibacter	1.7e-05	0
Sporosarcina	1.1e-05	0
Chujaibacter	0	1.7e-05
Sva0081_sediment_group	6e-06	0
Rhizorhapis	0	6e-06
Marinicella	6e-06	0
unidentified_Subgroup_7	6e-06	0
Desulfatiglans	6e-06	0
Aminobacterium	0	6e-06
Edaphobaculum	6e-06	0
Edaphobacter	6e-06	6e-06
Nocardiopsis	0	6e-06
Rhodopseudomonas	6e-06	0
Aliikangiella	6e-06	0
Aquisphaera	0	6e-06
Flavitalea	6e-06	0
Fibrobacter	0	6e-06
Finegoldia	6e-06	0
Fonticella	6e-06	0
BSV13	1.1e-05	0
Marinobacterium	6e-06	0
Paenalcaligenes	0	6e-06
Flexibacter	0	6e-06
Pelotomaculum	0	1.1e-05
EMP-G18	6e-06	0
Sulfuritalea	6e-06	6e-06
Gallicola	0	1.1e-05
Anaeroplasma	6e-06	0
Erythrobacter	6e-06	0
Chlorobaculum	6e-06	0
Prevotellaceae_Ga6A1_group	1.1e-05	0
Amaricoccus	1.1e-05	0
Snodgrassella	0	6e-06
Rickettsiella	0	6e-06
p__unidentified_Bacteria;g__unidentified_Erysipelotrichaceae	6e-06	6e-06
Symplocastrum_CPER-KK1	6e-06	0
Syntrophobacter	1.1e-05	0
Acidithiobacillus	6e-06	0
Clostridium_sensu_stricto_7	6e-06	0
Archangium	1.1e-05	0
Hydrogenophilus	0	6e-06
Commensalibacter	0	6e-06
DTU089	6e-06	0
Parapusillimonas	6e-06	0
Hydrogenoanaerobacterium	6e-06	0
Acidicaldus	6e-06	0
Persicirhabdus	6e-06	0
Hungateiclostridium	6e-06	6e-06
[Eubacterium]_brachy_group	1.1e-05	1.1e-05
Vampirovibrio	6e-06	0
Bizionia	6e-06	0
Crenothrix	6e-06	0
Parvibaculum	6e-06	0
Longilinea	6e-06	0
Mariniphaga	1.1e-05	0
unidentified_Sericytochromatia	1.1e-05	0
Eubacterium	6e-06	6e-06
Syntrophococcus	0	6e-06
Idiomarina	6e-06	0
Ferrovibrio	6e-06	0
Luteibacter	0	6e-06
Sphaerotilus	6e-06	0
V9D2013_group	6e-06	0
Microlunatus	1.1e-05	0
OLB17	1.7e-05	0
Clostridium_sensu_stricto_11	0	6e-06
Craurococcus-Caldovatus	0	6e-06
Raoultibacter	6e-06	0
unidentified_Bradymonadales	6e-06	0
Anaerovibrio	6e-06	6e-06
Acidovorax	6e-06	0
Denitratisoma	6e-06	6e-06
Oribacterium	0	1.1e-05
Sporacetigenium	6e-06	0
Syner-01	0	6e-06
Desulfovirga	6e-06	0
Dysgonomonas	0	6e-06
Propionicimonas	6e-06	6e-06
Thermicanus	0	6e-06
Polyangium	6e-06	0
Ignavigranum	6e-06	0
GOUTA6	6e-06	0
Ignavibacterium	1.1e-05	0
JdFR-76	6e-06	0
Parviterribacter	6e-06	0
Azospirillum	6e-06	0
Acidipila-Silvibacterium	6e-06	0
Arcobacter	0	6e-06
Prosthecomicrobium	0	6e-06
Halobacteriovorax	6e-06	0
Ketobacter	6e-06	0
Taeseokella	0	6e-06
Desemzia	0	6e-06
Chlorobium	1.1e-05	0
Ohtaekwangia	6e-06	0
Verticiella	6e-06	0
Olivibacter	0	6e-06
P3OB-42	1.1e-05	0
TM7x	0	6e-06
Glycomyces	1.1e-05	0
Simplicispira	6e-06	6e-06
Niveispirillum	0	6e-06
Confluentibacter	6e-06	0
Ruminobacter	6e-06	0
Rheinheimera	0	6e-06
unidentified_Actinomarinales	6e-06	0
Xenorhabdus	0	6e-06
Adlercreutzia	6e-06	1.1e-05
Prosthecobacter	6e-06	0
CHKCI002	0	6e-06
Myxococcus	0	6e-06
Gracilibacter	1.1e-05	0
Polymorphobacter	6e-06	0
Chlamydia	0	6e-06
Vulgatibacter	6e-06	0
Acidipropionibacterium	0	6e-06
Methanosphaera	6e-06	0
Kribbella	1.1e-05	0
Ulvibacter	6e-06	0
Zoogloea	6e-06	0
Mitsuokella	6e-06	0
Herbinix	6e-06	0
Pseudoramibacter	0	6e-06
Marinibacterium	6e-06	0
Lachnospiraceae_NK4B4_group	0	6e-06
DBS1	6e-06	0
Sedimentibacter	6e-06	0
Nakamurella	0	6e-06
Enorma	6e-06	0
ASF356	0	6e-06
Clostridium_sensu_stricto_10	6e-06	0
Cardiobacterium	0	6e-06
Huakuichenia	0	6e-06
Chiayiivirga	6e-06	0
Paludibaculum	6e-06	0
Cloacibacillus	6e-06	0
Dokdonia	6e-06	0
Syntrophorhabdus	6e-06	0
Actinomyces	0	1.1e-05
Allisonella	6e-06	2.2e-05
Others	0.062023	0.523004
CIF1, meconium microbiota of cesarean-section infants; CTP, full-term placental microbiota of cesarean section.

## Sheet: S10
Table S10 Correlations between Bifidobacterium in meconium microbiota of cesarean-section infants and genera in full-term placental microbiota
CIF1	CTP	r	p
Bifidobacterium	Pseudomonas	-0.775	0.041
	Akkermansia	0.869	0.011
	Megamonas	0.814	0.026
	Pediococcus	0.8	0.031
	Pantoea	0.862	0.013
	Enterococcus	0.945	0.001
	Stenotrophomonas	0.836	0.019
	Exiguobacterium	0.793	0.033
	Ligilactobacillus	0.901	0.006
	Corynebacterium	0.927	0.003
	Lactococcus	0.764	0.046
	Lachnospiraceae_NK4A136_group	0.771	0.043
	Rikenellaceae_RC9_gut_group	0.755	0.05
	Muribaculum	0.895	0.007
	Reyranella	0.905	0.005
	Undibacterium	-0.809	0.028
	Helicobacter	0.817	0.025
	Ochrobactrum	0.817	0.025
	Aeromonas	0.934	0.002
	Mycobacterium	0.814	0.026
CIF1, meconium microbiota of cesarean-section infants; CTP, full-term placental microbiota of cesarean section; r, Spearman’s rank correlation coefficient; p < 0.05 is considered statistically significant.

[truncated: 2 more sheets: S11, S12]
